# Supplementary material for: Single-Cell Transcriptomic Analysis Revealed a Critical Role of SPP1/CD44-Mediated Crosstalk Between Macrophages and Cancer Cells in Glioma
Source: Front Cell Dev Biol. 2021 Nov 5;9:779319. doi: 10.3389/fcell.2021.779319 (PMC8602110; doi:10.3389/fcell.2021.779319)
Supplement: Supplementary file 1 [file Table1.xlsx]

## Sheet: Supplementary Table 1 
Supplementary Table
	source	target	ligand	receptor	prob	pval	interaction_name	pathway_name	annotation	evidence
1	TAM1	TAM1	TGFB1	TGFbR1_R2	0.00169264	0	TGFB1 - (TGFBR1+TGFBR2)	TGFb	Secreted Signaling	KEGG: hsa04350
2	TAM2	TAM1	TGFB1	TGFbR1_R2	0.00191666	0	TGFB1 - (TGFBR1+TGFBR2)	TGFb	Secreted Signaling	KEGG: hsa04350
3	T	TAM1	TGFB1	TGFbR1_R2	0.00201233	0	TGFB1 - (TGFBR1+TGFBR2)	TGFb	Secreted Signaling	KEGG: hsa04350
4	TAM1	TAM2	TGFB1	TGFbR1_R2	0.00246206	0	TGFB1 - (TGFBR1+TGFBR2)	TGFb	Secreted Signaling	KEGG: hsa04350
5	TAM2	TAM2	TGFB1	TGFbR1_R2	0.00278762	0	TGFB1 - (TGFBR1+TGFBR2)	TGFb	Secreted Signaling	KEGG: hsa04350
6	T	TAM2	TGFB1	TGFbR1_R2	0.00292664	0	TGFB1 - (TGFBR1+TGFBR2)	TGFb	Secreted Signaling	KEGG: hsa04350
7	MES1	TAM1	TGFB2	TGFbR1_R2	0.00145805	0	TGFB2 - (TGFBR1+TGFBR2)	TGFb	Secreted Signaling	KEGG: hsa04350
8	MES1	TAM2	TGFB2	TGFbR1_R2	0.00212106	0	TGFB2 - (TGFBR1+TGFBR2)	TGFb	Secreted Signaling	KEGG: hsa04350
9	Oligodendrocytes	MES1	FGF1	FGFR1	0.0019536	0	FGF1 - FGFR1	FGF	Secreted Signaling	PMC: 4393358
10	Oligodendrocytes	Cycling cells	FGF1	FGFR1	0.000540387	0	FGF1 - FGFR1	FGF	Secreted Signaling	PMC: 4393358
11	Oligodendrocytes	MES2	FGF1	FGFR1	0.0023268	0	FGF1 - FGFR1	FGF	Secreted Signaling	PMC: 4393358
12	Oligodendrocytes	Oligodendrocytes	FGF1	FGFR2	0.0222898	0	FGF1 - FGFR2	FGF	Secreted Signaling	PMC: 4393358
13	MES1	MES1	FGF2	FGFR1	0.00139896	0	FGF2 - FGFR1	FGF	Secreted Signaling	PMC: 4393358
14	Cycling cells	MES1	FGF2	FGFR1	0.000778874	0	FGF2 - FGFR1	FGF	Secreted Signaling	PMC: 4393358
15	MES1	Cycling cells	FGF2	FGFR1	0.000386811	0	FGF2 - FGFR1	FGF	Secreted Signaling	PMC: 4393358
16	Cycling cells	Cycling cells	FGF2	FGFR1	0.000215262	0	FGF2 - FGFR1	FGF	Secreted Signaling	PMC: 4393358
17	MES1	MES2	FGF2	FGFR1	0.00166638	0	FGF2 - FGFR1	FGF	Secreted Signaling	PMC: 4393358
18	Cycling cells	MES2	FGF2	FGFR1	0.000927875	0	FGF2 - FGFR1	FGF	Secreted Signaling	PMC: 4393358
19	MES1	Oligodendrocytes	FGF2	FGFR2	0.0160544	0	FGF2 - FGFR2	FGF	Secreted Signaling	PMC: 4393358
20	Cycling cells	Oligodendrocytes	FGF2	FGFR2	0.0089969	0	FGF2 - FGFR2	FGF	Secreted Signaling	PMC: 4393358
21	MES1	OPC1	PDGFA	PDGFRA	0.00607957	0	PDGFA - PDGFRA	PDGF	Secreted Signaling	PMID: 15207812
22	MES2	OPC1	PDGFA	PDGFRA	0.00922561	0	PDGFA - PDGFRA	PDGF	Secreted Signaling	PMID: 15207812
23	Oligodendrocytes	OPC1	PDGFA	PDGFRA	0.00678964	0	PDGFA - PDGFRA	PDGF	Secreted Signaling	PMID: 15207812
24	MES1	MES1	PDGFA	PDGFRA	0.0012096	0	PDGFA - PDGFRA	PDGF	Secreted Signaling	PMID: 15207812
25	MES2	MES1	PDGFA	PDGFRA	0.00183627	0	PDGFA - PDGFRA	PDGF	Secreted Signaling	PMID: 15207812
26	Oligodendrocytes	MES1	PDGFA	PDGFRA	0.0013509	0.03	PDGFA - PDGFRA	PDGF	Secreted Signaling	PMID: 15207812
27	MES1	Cycling cells	PDGFA	PDGFRA	0.00638372	0	PDGFA - PDGFRA	PDGF	Secreted Signaling	PMID: 15207812
28	MES2	Cycling cells	PDGFA	PDGFRA	0.0096869	0	PDGFA - PDGFRA	PDGF	Secreted Signaling	PMID: 15207812
29	Oligodendrocytes	Cycling cells	PDGFA	PDGFRA	0.00712931	0	PDGFA - PDGFRA	PDGF	Secreted Signaling	PMID: 15207812
30	MES1	OPC2	PDGFA	PDGFRA	0.00637517	0	PDGFA - PDGFRA	PDGF	Secreted Signaling	PMID: 15207812
31	MES2	OPC2	PDGFA	PDGFRA	0.00967388	0	PDGFA - PDGFRA	PDGF	Secreted Signaling	PMID: 15207812
32	Oligodendrocytes	OPC2	PDGFA	PDGFRA	0.00711976	0	PDGFA - PDGFRA	PDGF	Secreted Signaling	PMID: 15207812
33	MES1	MES2	PDGFA	PDGFRA	0.0047939	0	PDGFA - PDGFRA	PDGF	Secreted Signaling	PMID: 15207812
34	MES2	MES2	PDGFA	PDGFRA	0.00727564	0	PDGFA - PDGFRA	PDGF	Secreted Signaling	PMID: 15207812
35	Oligodendrocytes	MES2	PDGFA	PDGFRA	0.00535385	0	PDGFA - PDGFRA	PDGF	Secreted Signaling	PMID: 15207812
36	OPC1	OPC1	PDGFC	PDGFRA	0.00619688	0	PDGFC - PDGFRA	PDGF	Secreted Signaling	PMID: 15207812
37	Cycling cells	OPC1	PDGFC	PDGFRA	0.00520112	0	PDGFC - PDGFRA	PDGF	Secreted Signaling	PMID: 15207812
38	OPC2	OPC1	PDGFC	PDGFRA	0.00680137	0	PDGFC - PDGFRA	PDGF	Secreted Signaling	PMID: 15207812
39	OPC1	MES1	PDGFC	PDGFRA	0.00123085	0	PDGFC - PDGFRA	PDGF	Secreted Signaling	PMID: 15207812
40	Cycling cells	MES1	PDGFC	PDGFRA	0.00103222	0	PDGFC - PDGFRA	PDGF	Secreted Signaling	PMID: 15207812
41	OPC2	MES1	PDGFC	PDGFRA	0.00135163	0	PDGFC - PDGFRA	PDGF	Secreted Signaling	PMID: 15207812
42	OPC1	Cycling cells	PDGFC	PDGFRA	0.00650761	0	PDGFC - PDGFRA	PDGF	Secreted Signaling	PMID: 15207812
43	Cycling cells	Cycling cells	PDGFC	PDGFRA	0.00546222	0	PDGFC - PDGFRA	PDGF	Secreted Signaling	PMID: 15207812
44	OPC2	Cycling cells	PDGFC	PDGFRA	0.00714217	0	PDGFC - PDGFRA	PDGF	Secreted Signaling	PMID: 15207812
45	OPC1	OPC2	PDGFC	PDGFRA	0.00649902	0	PDGFC - PDGFRA	PDGF	Secreted Signaling	PMID: 15207812
46	Cycling cells	OPC2	PDGFC	PDGFRA	0.00545505	0	PDGFC - PDGFRA	PDGF	Secreted Signaling	PMID: 15207812
47	OPC2	OPC2	PDGFC	PDGFRA	0.0071327	0	PDGFC - PDGFRA	PDGF	Secreted Signaling	PMID: 15207812
48	OPC1	MES2	PDGFC	PDGFRA	0.00488356	0	PDGFC - PDGFRA	PDGF	Secreted Signaling	PMID: 15207812
49	Cycling cells	MES2	PDGFC	PDGFRA	0.00409768	0	PDGFC - PDGFRA	PDGF	Secreted Signaling	PMID: 15207812
50	OPC2	MES2	PDGFC	PDGFRA	0.00536091	0	PDGFC - PDGFRA	PDGF	Secreted Signaling	PMID: 15207812
51	T	TAM1	CCL5	CCR1	0.0235109	0	CCL5 - CCR1	CCL	Secreted Signaling	KEGG: hsa04060
52	TAM1	TAM1	CCL3	CCR1	0.0318737	0	CCL3 - CCR1	CCL	Secreted Signaling	KEGG: hsa04060
53	TAM2	TAM1	CCL3	CCR1	0.00201133	0	CCL3 - CCR1	CCL	Secreted Signaling	KEGG: hsa04060
54	B	TAM1	CCL3	CCR1	0.00130705	0	CCL3 - CCR1	CCL	Secreted Signaling	KEGG: hsa04060
55	TAM1	TAM1	CCL3L1	CCR1	0.0246312	0	CCL3L1 - CCR1	CCL	Secreted Signaling	KEGG: hsa04060
56	OPC1	TAM1	MIF	CD74_CXCR4	0.0970049	0	MIF - (CD74+CXCR4)	MIF	Secreted Signaling	PMID: 29637711; PMID: 24760155
57	MES1	TAM1	MIF	CD74_CXCR4	0.0916662	0	MIF - (CD74+CXCR4)	MIF	Secreted Signaling	PMID: 29637711; PMID: 24760155
58	Cycling cells	TAM1	MIF	CD74_CXCR4	0.0996309	0	MIF - (CD74+CXCR4)	MIF	Secreted Signaling	PMID: 29637711; PMID: 24760155
59	OPC2	TAM1	MIF	CD74_CXCR4	0.100526	0	MIF - (CD74+CXCR4)	MIF	Secreted Signaling	PMID: 29637711; PMID: 24760155
60	MES2	TAM1	MIF	CD74_CXCR4	0.134512	0	MIF - (CD74+CXCR4)	MIF	Secreted Signaling	PMID: 29637711; PMID: 24760155
61	TAM1	TAM1	MIF	CD74_CXCR4	0.0565065	0	MIF - (CD74+CXCR4)	MIF	Secreted Signaling	PMID: 29637711; PMID: 24760155
62	TAM2	TAM1	MIF	CD74_CXCR4	0.0256358	0	MIF - (CD74+CXCR4)	MIF	Secreted Signaling	PMID: 29637711; PMID: 24760155
63	T	TAM1	MIF	CD74_CXCR4	0.0285362	0	MIF - (CD74+CXCR4)	MIF	Secreted Signaling	PMID: 29637711; PMID: 24760155
64	Oligodendrocytes	TAM1	MIF	CD74_CXCR4	0.109052	0	MIF - (CD74+CXCR4)	MIF	Secreted Signaling	PMID: 29637711; PMID: 24760155
65	B	TAM1	MIF	CD74_CXCR4	0.0357454	0	MIF - (CD74+CXCR4)	MIF	Secreted Signaling	PMID: 29637711; PMID: 24760155
66	OPC1	TAM2	MIF	CD74_CXCR4	0.061365	0	MIF - (CD74+CXCR4)	MIF	Secreted Signaling	PMID: 29637711; PMID: 24760155
67	MES1	TAM2	MIF	CD74_CXCR4	0.0578621	0	MIF - (CD74+CXCR4)	MIF	Secreted Signaling	PMID: 29637711; PMID: 24760155
68	Cycling cells	TAM2	MIF	CD74_CXCR4	0.0630937	0	MIF - (CD74+CXCR4)	MIF	Secreted Signaling	PMID: 29637711; PMID: 24760155
69	OPC2	TAM2	MIF	CD74_CXCR4	0.0636834	0	MIF - (CD74+CXCR4)	MIF	Secreted Signaling	PMID: 29637711; PMID: 24760155
70	MES2	TAM2	MIF	CD74_CXCR4	0.0864105	0	MIF - (CD74+CXCR4)	MIF	Secreted Signaling	PMID: 29637711; PMID: 24760155
71	TAM1	TAM2	MIF	CD74_CXCR4	0.0351664	0	MIF - (CD74+CXCR4)	MIF	Secreted Signaling	PMID: 29637711; PMID: 24760155
72	Oligodendrocytes	TAM2	MIF	CD74_CXCR4	0.0693257	0	MIF - (CD74+CXCR4)	MIF	Secreted Signaling	PMID: 29637711; PMID: 24760155
73	OPC1	T	MIF	CD74_CXCR4	0.0458183	0	MIF - (CD74+CXCR4)	MIF	Secreted Signaling	PMID: 29637711; PMID: 24760155
74	MES1	T	MIF	CD74_CXCR4	0.043162	0	MIF - (CD74+CXCR4)	MIF	Secreted Signaling	PMID: 29637711; PMID: 24760155
75	Cycling cells	T	MIF	CD74_CXCR4	0.047131	0	MIF - (CD74+CXCR4)	MIF	Secreted Signaling	PMID: 29637711; PMID: 24760155
76	OPC2	T	MIF	CD74_CXCR4	0.0475791	0	MIF - (CD74+CXCR4)	MIF	Secreted Signaling	PMID: 29637711; PMID: 24760155
77	MES2	T	MIF	CD74_CXCR4	0.0649577	0	MIF - (CD74+CXCR4)	MIF	Secreted Signaling	PMID: 29637711; PMID: 24760155
78	TAM1	T	MIF	CD74_CXCR4	0.0260727	0.01	MIF - (CD74+CXCR4)	MIF	Secreted Signaling	PMID: 29637711; PMID: 24760155
79	Oligodendrocytes	T	MIF	CD74_CXCR4	0.0518736	0	MIF - (CD74+CXCR4)	MIF	Secreted Signaling	PMID: 29637711; PMID: 24760155
80	OPC1	MES1	MIF	CD74_CD44	0.101088	0	MIF - (CD74+CD44)	MIF	Secreted Signaling	PMID: 29637711; PMID: 26175090
81	MES1	MES1	MIF	CD74_CD44	0.095548	0	MIF - (CD74+CD44)	MIF	Secreted Signaling	PMID: 29637711; PMID: 26175090
82	Cycling cells	MES1	MIF	CD74_CD44	0.103811	0	MIF - (CD74+CD44)	MIF	Secreted Signaling	PMID: 29637711; PMID: 26175090
83	OPC2	MES1	MIF	CD74_CD44	0.104739	0	MIF - (CD74+CD44)	MIF	Secreted Signaling	PMID: 29637711; PMID: 26175090
84	MES2	MES1	MIF	CD74_CD44	0.139929	0	MIF - (CD74+CD44)	MIF	Secreted Signaling	PMID: 29637711; PMID: 26175090
85	TAM1	MES1	MIF	CD74_CD44	0.0589961	0	MIF - (CD74+CD44)	MIF	Secreted Signaling	PMID: 29637711; PMID: 26175090
86	Oligodendrocytes	MES1	MIF	CD74_CD44	0.113578	0	MIF - (CD74+CD44)	MIF	Secreted Signaling	PMID: 29637711; PMID: 26175090
87	OPC1	TAM1	MIF	CD74_CD44	0.0909923	0	MIF - (CD74+CD44)	MIF	Secreted Signaling	PMID: 29637711; PMID: 26175090
88	MES1	TAM1	MIF	CD74_CD44	0.085953	0	MIF - (CD74+CD44)	MIF	Secreted Signaling	PMID: 29637711; PMID: 26175090
89	Cycling cells	TAM1	MIF	CD74_CD44	0.0934724	0	MIF - (CD74+CD44)	MIF	Secreted Signaling	PMID: 29637711; PMID: 26175090
90	OPC2	TAM1	MIF	CD74_CD44	0.0943175	0	MIF - (CD74+CD44)	MIF	Secreted Signaling	PMID: 29637711; PMID: 26175090
91	MES2	TAM1	MIF	CD74_CD44	0.1265	0	MIF - (CD74+CD44)	MIF	Secreted Signaling	PMID: 29637711; PMID: 26175090
92	TAM1	TAM1	MIF	CD74_CD44	0.0528571	0	MIF - (CD74+CD44)	MIF	Secreted Signaling	PMID: 29637711; PMID: 26175090
93	Oligodendrocytes	TAM1	MIF	CD74_CD44	0.102377	0	MIF - (CD74+CD44)	MIF	Secreted Signaling	PMID: 29637711; PMID: 26175090
94	OPC1	TAM2	MIF	CD74_CD44	0.0604691	0	MIF - (CD74+CD44)	MIF	Secreted Signaling	PMID: 29637711; PMID: 26175090
95	MES1	TAM2	MIF	CD74_CD44	0.0570142	0	MIF - (CD74+CD44)	MIF	Secreted Signaling	PMID: 29637711; PMID: 26175090
96	Cycling cells	TAM2	MIF	CD74_CD44	0.0621742	0	MIF - (CD74+CD44)	MIF	Secreted Signaling	PMID: 29637711; PMID: 26175090
97	OPC2	TAM2	MIF	CD74_CD44	0.062756	0	MIF - (CD74+CD44)	MIF	Secreted Signaling	PMID: 29637711; PMID: 26175090
98	MES2	TAM2	MIF	CD74_CD44	0.0851822	0	MIF - (CD74+CD44)	MIF	Secreted Signaling	PMID: 29637711; PMID: 26175090
99	Oligodendrocytes	TAM2	MIF	CD74_CD44	0.068322	0	MIF - (CD74+CD44)	MIF	Secreted Signaling	PMID: 29637711; PMID: 26175090
100	TAM1	MES1	OSM	LIFR_IL6ST	0.00202453	0	OSM - (LIFR+IL6ST)	OSM	Secreted Signaling	KEGG: hsa04060
101	TAM1	MES1	OSM	OSMR_IL6ST	0.00226835	0	OSM - (OSMR+IL6ST)	OSM	Secreted Signaling	KEGG: hsa04060
102	TAM1	MES2	OSM	OSMR_IL6ST	0.00197475	0	OSM - (OSMR+IL6ST)	OSM	Secreted Signaling	KEGG: hsa04060
103	MES1	TAM1	CSF1	CSF1R	0.00548011	0	CSF1 - CSF1R	CSF	Secreted Signaling	KEGG: hsa04060
104	Oligodendrocytes	TAM1	CSF1	CSF1R	0.00977937	0	CSF1 - CSF1R	CSF	Secreted Signaling	KEGG: hsa04060
105	MES1	TAM2	CSF1	CSF1R	0.00665731	0	CSF1 - CSF1R	CSF	Secreted Signaling	KEGG: hsa04060
106	Oligodendrocytes	TAM2	CSF1	CSF1R	0.0118691	0	CSF1 - CSF1R	CSF	Secreted Signaling	KEGG: hsa04060
107	TAM1	OPC1	TNF	TNFRSF1A	0.00169727	0	TNF - TNFRSF1A	TNF	Secreted Signaling	KEGG: hsa04060
108	TAM1	MES1	TNF	TNFRSF1A	0.00671789	0	TNF - TNFRSF1A	TNF	Secreted Signaling	KEGG: hsa04060
109	TAM1	Cycling cells	TNF	TNFRSF1A	0.001236	0	TNF - TNFRSF1A	TNF	Secreted Signaling	KEGG: hsa04060
110	TAM1	OPC2	TNF	TNFRSF1A	0.00190968	0	TNF - TNFRSF1A	TNF	Secreted Signaling	KEGG: hsa04060
111	TAM1	MES2	TNF	TNFRSF1A	0.00284051	0	TNF - TNFRSF1A	TNF	Secreted Signaling	KEGG: hsa04060
112	TAM1	TAM1	TNF	TNFRSF1A	0.00239571	0	TNF - TNFRSF1A	TNF	Secreted Signaling	KEGG: hsa04060
113	TAM1	TAM2	TNF	TNFRSF1A	0.00309792	0	TNF - TNFRSF1A	TNF	Secreted Signaling	KEGG: hsa04060
114	TAM1	TAM1	TNF	TNFRSF1B	0.00794947	0	TNF - TNFRSF1B	TNF	Secreted Signaling	KEGG: hsa04060
115	TAM1	TAM2	TNF	TNFRSF1B	0.005647	0	TNF - TNFRSF1B	TNF	Secreted Signaling	KEGG: hsa04060
116	TAM1	OPC1	TNFSF12	TNFRSF12A	0.00168949	0	TNFSF12 - TNFRSF12A	TWEAK	Secreted Signaling	KEGG: hsa04060
117	TAM2	OPC1	TNFSF12	TNFRSF12A	0.00222284	0	TNFSF12 - TNFRSF12A	TWEAK	Secreted Signaling	KEGG: hsa04060
118	TAM1	MES1	TNFSF12	TNFRSF12A	0.00913414	0	TNFSF12 - TNFRSF12A	TWEAK	Secreted Signaling	KEGG: hsa04060
119	TAM2	MES1	TNFSF12	TNFRSF12A	0.0119895	0	TNFSF12 - TNFRSF12A	TWEAK	Secreted Signaling	KEGG: hsa04060
120	TAM1	Cycling cells	TNFSF12	TNFRSF12A	0.00181548	0	TNFSF12 - TNFRSF12A	TWEAK	Secreted Signaling	KEGG: hsa04060
121	TAM2	Cycling cells	TNFSF12	TNFRSF12A	0.00238851	0	TNFSF12 - TNFRSF12A	TWEAK	Secreted Signaling	KEGG: hsa04060
122	TAM1	OPC2	TNFSF12	TNFRSF12A	0.00142704	0	TNFSF12 - TNFRSF12A	TWEAK	Secreted Signaling	KEGG: hsa04060
123	TAM2	OPC2	TNFSF12	TNFRSF12A	0.0018777	0	TNFSF12 - TNFRSF12A	TWEAK	Secreted Signaling	KEGG: hsa04060
124	TAM1	MES2	TNFSF12	TNFRSF12A	0.0019966	0	TNFSF12 - TNFRSF12A	TWEAK	Secreted Signaling	KEGG: hsa04060
125	TAM2	MES2	TNFSF12	TNFRSF12A	0.00262666	0	TNFSF12 - TNFRSF12A	TWEAK	Secreted Signaling	KEGG: hsa04060
126	TAM1	B	TNFSF13B	TNFRSF17	0.00353456	0	TNFSF13B - TNFRSF17	BAFF	Secreted Signaling	KEGG: hsa04060
127	TAM2	B	TNFSF13B	TNFRSF17	0.00456116	0	TNFSF13B - TNFRSF17	BAFF	Secreted Signaling	KEGG: hsa04060
128	TAM1	OPC1	SPP1	CD44	0.0323788	0	SPP1 - CD44	SPP1	Secreted Signaling	PMID: 21907263
129	TAM1	MES1	SPP1	CD44	0.24662	0	SPP1 - CD44	SPP1	Secreted Signaling	PMID: 21907263
130	TAM2	MES1	SPP1	CD44	0.207347	0	SPP1 - CD44	SPP1	Secreted Signaling	PMID: 21907263
131	Oligodendrocytes	MES1	SPP1	CD44	0.21991	0	SPP1 - CD44	SPP1	Secreted Signaling	PMID: 21907263
132	TAM1	OPC2	SPP1	CD44	0.0310799	0	SPP1 - CD44	SPP1	Secreted Signaling	PMID: 21907263
133	TAM1	MES2	SPP1	CD44	0.176638	0	SPP1 - CD44	SPP1	Secreted Signaling	PMID: 21907263
134	TAM2	MES2	SPP1	CD44	0.146345	0	SPP1 - CD44	SPP1	Secreted Signaling	PMID: 21907263
135	Oligodendrocytes	MES2	SPP1	CD44	0.155939	0	SPP1 - CD44	SPP1	Secreted Signaling	PMID: 21907263
136	TAM1	TAM1	SPP1	CD44	0.109708	0	SPP1 - CD44	SPP1	Secreted Signaling	PMID: 21907263
137	TAM2	TAM1	SPP1	CD44	0.0896439	0	SPP1 - CD44	SPP1	Secreted Signaling	PMID: 21907263
138	Oligodendrocytes	TAM1	SPP1	CD44	0.0959385	0	SPP1 - CD44	SPP1	Secreted Signaling	PMID: 21907263
139	TAM1	TAM2	SPP1	CD44	0.0420563	0	SPP1 - CD44	SPP1	Secreted Signaling	PMID: 21907263
140	TAM2	TAM2	SPP1	CD44	0.0338936	0	SPP1 - CD44	SPP1	Secreted Signaling	PMID: 21907263
141	Oligodendrocytes	TAM2	SPP1	CD44	0.0364302	0.01	SPP1 - CD44	SPP1	Secreted Signaling	PMID: 21907263
142	TAM1	T	SPP1	CD44	0.064326	0	SPP1 - CD44	SPP1	Secreted Signaling	PMID: 21907263
143	TAM2	T	SPP1	CD44	0.0520759	0	SPP1 - CD44	SPP1	Secreted Signaling	PMID: 21907263
144	Oligodendrocytes	T	SPP1	CD44	0.0558946	0	SPP1 - CD44	SPP1	Secreted Signaling	PMID: 21907263
145	TAM1	Oligodendrocytes	SPP1	CD44	0.0336595	0	SPP1 - CD44	SPP1	Secreted Signaling	PMID: 21907263
146	TAM1	OPC1	SPP1	ITGAV_ITGB1	0.0429988	0	SPP1 - (ITGAV+ITGB1)	SPP1	Secreted Signaling	PMID: 21907263
147	TAM2	OPC1	SPP1	ITGAV_ITGB1	0.0346598	0	SPP1 - (ITGAV+ITGB1)	SPP1	Secreted Signaling	PMID: 21907263
148	Oligodendrocytes	OPC1	SPP1	ITGAV_ITGB1	0.0372515	0	SPP1 - (ITGAV+ITGB1)	SPP1	Secreted Signaling	PMID: 21907263
149	TAM1	MES1	SPP1	ITGAV_ITGB1	0.0659786	0	SPP1 - (ITGAV+ITGB1)	SPP1	Secreted Signaling	PMID: 21907263
150	TAM2	MES1	SPP1	ITGAV_ITGB1	0.0534318	0	SPP1 - (ITGAV+ITGB1)	SPP1	Secreted Signaling	PMID: 21907263
151	Oligodendrocytes	MES1	SPP1	ITGAV_ITGB1	0.0573438	0	SPP1 - (ITGAV+ITGB1)	SPP1	Secreted Signaling	PMID: 21907263
152	TAM1	Cycling cells	SPP1	ITGAV_ITGB1	0.0411428	0	SPP1 - (ITGAV+ITGB1)	SPP1	Secreted Signaling	PMID: 21907263
153	TAM2	Cycling cells	SPP1	ITGAV_ITGB1	0.0331513	0	SPP1 - (ITGAV+ITGB1)	SPP1	Secreted Signaling	PMID: 21907263
154	Oligodendrocytes	Cycling cells	SPP1	ITGAV_ITGB1	0.0356344	0	SPP1 - (ITGAV+ITGB1)	SPP1	Secreted Signaling	PMID: 21907263
155	TAM1	OPC2	SPP1	ITGAV_ITGB1	0.0284748	0	SPP1 - (ITGAV+ITGB1)	SPP1	Secreted Signaling	PMID: 21907263
156	TAM2	OPC2	SPP1	ITGAV_ITGB1	0.0228851	0	SPP1 - (ITGAV+ITGB1)	SPP1	Secreted Signaling	PMID: 21907263
157	Oligodendrocytes	OPC2	SPP1	ITGAV_ITGB1	0.0246188	0	SPP1 - (ITGAV+ITGB1)	SPP1	Secreted Signaling	PMID: 21907263
158	TAM1	TAM1	SPP1	ITGAV_ITGB1	0.0489041	0	SPP1 - (ITGAV+ITGB1)	SPP1	Secreted Signaling	PMID: 21907263
159	TAM2	TAM1	SPP1	ITGAV_ITGB1	0.0394671	0	SPP1 - (ITGAV+ITGB1)	SPP1	Secreted Signaling	PMID: 21907263
160	Oligodendrocytes	TAM1	SPP1	ITGAV_ITGB1	0.0424025	0	SPP1 - (ITGAV+ITGB1)	SPP1	Secreted Signaling	PMID: 21907263
161	TAM1	TAM2	SPP1	ITGAV_ITGB1	0.0567591	0	SPP1 - (ITGAV+ITGB1)	SPP1	Secreted Signaling	PMID: 21907263
162	TAM2	TAM2	SPP1	ITGAV_ITGB1	0.0458793	0	SPP1 - (ITGAV+ITGB1)	SPP1	Secreted Signaling	PMID: 21907263
163	Oligodendrocytes	TAM2	SPP1	ITGAV_ITGB1	0.0492672	0	SPP1 - (ITGAV+ITGB1)	SPP1	Secreted Signaling	PMID: 21907263
164	TAM1	Oligodendrocytes	SPP1	ITGAV_ITGB1	0.0359774	0	SPP1 - (ITGAV+ITGB1)	SPP1	Secreted Signaling	PMID: 21907263
165	TAM2	Oligodendrocytes	SPP1	ITGAV_ITGB1	0.0289588	0	SPP1 - (ITGAV+ITGB1)	SPP1	Secreted Signaling	PMID: 21907263
166	Oligodendrocytes	Oligodendrocytes	SPP1	ITGAV_ITGB1	0.031138	0	SPP1 - (ITGAV+ITGB1)	SPP1	Secreted Signaling	PMID: 21907263
167	TAM1	OPC1	RETN	CAP1	0.00504922	0	RETN - CAP1	RESISTIN	Secreted Signaling	PMID: 30809105
168	TAM2	OPC1	RETN	CAP1	0.00266776	0	RETN - CAP1	RESISTIN	Secreted Signaling	PMID: 30809105
169	TAM1	MES1	RETN	CAP1	0.00523572	0	RETN - CAP1	RESISTIN	Secreted Signaling	PMID: 30809105
170	TAM2	MES1	RETN	CAP1	0.00276654	0	RETN - CAP1	RESISTIN	Secreted Signaling	PMID: 30809105
171	TAM1	Cycling cells	RETN	CAP1	0.0111449	0	RETN - CAP1	RESISTIN	Secreted Signaling	PMID: 30809105
172	TAM2	Cycling cells	RETN	CAP1	0.00590546	0	RETN - CAP1	RESISTIN	Secreted Signaling	PMID: 30809105
173	TAM1	OPC2	RETN	CAP1	0.00559636	0	RETN - CAP1	RESISTIN	Secreted Signaling	PMID: 30809105
174	TAM2	OPC2	RETN	CAP1	0.00295761	0	RETN - CAP1	RESISTIN	Secreted Signaling	PMID: 30809105
175	TAM1	MES2	RETN	CAP1	0.00481203	0	RETN - CAP1	RESISTIN	Secreted Signaling	PMID: 30809105
176	TAM2	MES2	RETN	CAP1	0.00254216	0	RETN - CAP1	RESISTIN	Secreted Signaling	PMID: 30809105
177	TAM1	TAM1	RETN	CAP1	0.0164529	0	RETN - CAP1	RESISTIN	Secreted Signaling	PMID: 30809105
178	TAM2	TAM1	RETN	CAP1	0.00874014	0	RETN - CAP1	RESISTIN	Secreted Signaling	PMID: 30809105
179	TAM1	TAM2	RETN	CAP1	0.021182	0	RETN - CAP1	RESISTIN	Secreted Signaling	PMID: 30809105
180	TAM2	TAM2	RETN	CAP1	0.0112778	0	RETN - CAP1	RESISTIN	Secreted Signaling	PMID: 30809105
181	TAM1	T	RETN	CAP1	0.00864777	0	RETN - CAP1	RESISTIN	Secreted Signaling	PMID: 30809105
182	TAM2	T	RETN	CAP1	0.00457687	0	RETN - CAP1	RESISTIN	Secreted Signaling	PMID: 30809105
183	TAM1	Oligodendrocytes	RETN	CAP1	0.0163815	0	RETN - CAP1	RESISTIN	Secreted Signaling	PMID: 30809105
184	TAM2	Oligodendrocytes	RETN	CAP1	0.00870192	0	RETN - CAP1	RESISTIN	Secreted Signaling	PMID: 30809105
185	OPC1	Oligodendrocytes	NAMPT	INSR	0.00204077	0	NAMPT - INSR	VISFATIN	Secreted Signaling	PMID: 28490838
186	MES1	Oligodendrocytes	NAMPT	INSR	0.0127688	0	NAMPT - INSR	VISFATIN	Secreted Signaling	PMID: 28490838
187	Cycling cells	Oligodendrocytes	NAMPT	INSR	0.00163185	0	NAMPT - INSR	VISFATIN	Secreted Signaling	PMID: 28490838
188	OPC2	Oligodendrocytes	NAMPT	INSR	0.00181227	0	NAMPT - INSR	VISFATIN	Secreted Signaling	PMID: 28490838
189	MES2	Oligodendrocytes	NAMPT	INSR	0.00349656	0	NAMPT - INSR	VISFATIN	Secreted Signaling	PMID: 28490838
190	TAM1	Oligodendrocytes	NAMPT	INSR	0.0156966	0	NAMPT - INSR	VISFATIN	Secreted Signaling	PMID: 28490838
191	TAM2	Oligodendrocytes	NAMPT	INSR	0.00195067	0	NAMPT - INSR	VISFATIN	Secreted Signaling	PMID: 28490838
192	Oligodendrocytes	Oligodendrocytes	NAMPT	INSR	0.00220585	0	NAMPT - INSR	VISFATIN	Secreted Signaling	PMID: 28490838
193	MES2	MES1	ANGPTL4	CDH11	0.00318826	0	ANGPTL4 - CDH11	ANGPTL	Secreted Signaling	PMID: 30049845
194	MES2	B	ANGPTL4	SDC1	0.00273816	0	ANGPTL4 - SDC1	ANGPTL	Secreted Signaling	PMID: 29017031
195	MES2	TAM1	ANGPTL4	SDC2	0.00243177	0	ANGPTL4 - SDC2	ANGPTL	Secreted Signaling	PMID: 29017031
196	MES2	OPC1	ANGPTL4	SDC3	0.00352373	0	ANGPTL4 - SDC3	ANGPTL	Secreted Signaling	PMID: 29017031
197	MES2	MES1	ANGPTL4	SDC3	0.00338532	0	ANGPTL4 - SDC3	ANGPTL	Secreted Signaling	PMID: 29017031
198	MES2	Cycling cells	ANGPTL4	SDC3	0.00669656	0	ANGPTL4 - SDC3	ANGPTL	Secreted Signaling	PMID: 29017031
199	MES2	OPC2	ANGPTL4	SDC3	0.00416796	0	ANGPTL4 - SDC3	ANGPTL	Secreted Signaling	PMID: 29017031
200	MES2	MES2	ANGPTL4	SDC3	0.00111712	0	ANGPTL4 - SDC3	ANGPTL	Secreted Signaling	PMID: 29017031
201	MES2	TAM1	ANGPTL4	SDC3	0.00298285	0	ANGPTL4 - SDC3	ANGPTL	Secreted Signaling	PMID: 29017031
202	OPC1	B	MDK	SDC1	0.00496507	0	MDK - SDC1	MK	Secreted Signaling	PMID: 28356350
203	MES1	B	MDK	SDC1	0.00629503	0	MDK - SDC1	MK	Secreted Signaling	PMID: 28356350
204	Cycling cells	B	MDK	SDC1	0.0073555	0	MDK - SDC1	MK	Secreted Signaling	PMID: 28356350
205	OPC2	B	MDK	SDC1	0.00562712	0	MDK - SDC1	MK	Secreted Signaling	PMID: 28356350
206	MES2	B	MDK	SDC1	0.00178061	0	MDK - SDC1	MK	Secreted Signaling	PMID: 28356350
207	B	B	MDK	SDC1	0.000741557	0	MDK - SDC1	MK	Secreted Signaling	PMID: 28356350
208	OPC1	TAM1	MDK	SDC2	0.00441059	0	MDK - SDC2	MK	Secreted Signaling	PMID: 28356350
209	MES1	TAM1	MDK	SDC2	0.00559287	0	MDK - SDC2	MK	Secreted Signaling	PMID: 28356350
210	Cycling cells	TAM1	MDK	SDC2	0.00653583	0	MDK - SDC2	MK	Secreted Signaling	PMID: 28356350
211	OPC2	TAM1	MDK	SDC2	0.00499908	0	MDK - SDC2	MK	Secreted Signaling	PMID: 28356350
212	MES2	TAM1	MDK	SDC2	0.00158119	0	MDK - SDC2	MK	Secreted Signaling	PMID: 28356350
213	B	TAM1	MDK	SDC2	0.000658431	0	MDK - SDC2	MK	Secreted Signaling	PMID: 28356350
214	OPC1	OPC1	MDK	PTPRZ1	0.0690297	0	MDK - PTPRZ1	MK	Secreted Signaling	PMID: 28356350
215	MES1	OPC1	MDK	PTPRZ1	0.0860364	0	MDK - PTPRZ1	MK	Secreted Signaling	PMID: 28356350
216	Cycling cells	OPC1	MDK	PTPRZ1	0.0991894	0	MDK - PTPRZ1	MK	Secreted Signaling	PMID: 28356350
217	OPC2	OPC1	MDK	PTPRZ1	0.0775683	0	MDK - PTPRZ1	MK	Secreted Signaling	PMID: 28356350
218	OPC1	MES1	MDK	PTPRZ1	0.034898	0	MDK - PTPRZ1	MK	Secreted Signaling	PMID: 28356350
219	MES1	MES1	MDK	PTPRZ1	0.0438923	0	MDK - PTPRZ1	MK	Secreted Signaling	PMID: 28356350
220	Cycling cells	MES1	MDK	PTPRZ1	0.0509616	0	MDK - PTPRZ1	MK	Secreted Signaling	PMID: 28356350
221	OPC2	MES1	MDK	PTPRZ1	0.0393934	0	MDK - PTPRZ1	MK	Secreted Signaling	PMID: 28356350
222	OPC1	Cycling cells	MDK	PTPRZ1	0.0632824	0	MDK - PTPRZ1	MK	Secreted Signaling	PMID: 28356350
223	MES1	Cycling cells	MDK	PTPRZ1	0.0789934	0	MDK - PTPRZ1	MK	Secreted Signaling	PMID: 28356350
224	Cycling cells	Cycling cells	MDK	PTPRZ1	0.091177	0	MDK - PTPRZ1	MK	Secreted Signaling	PMID: 28356350
225	OPC2	Cycling cells	MDK	PTPRZ1	0.0711645	0	MDK - PTPRZ1	MK	Secreted Signaling	PMID: 28356350
226	OPC1	OPC2	MDK	PTPRZ1	0.0714274	0	MDK - PTPRZ1	MK	Secreted Signaling	PMID: 28356350
227	MES1	OPC2	MDK	PTPRZ1	0.0889684	0	MDK - PTPRZ1	MK	Secreted Signaling	PMID: 28356350
228	Cycling cells	OPC2	MDK	PTPRZ1	0.102519	0	MDK - PTPRZ1	MK	Secreted Signaling	PMID: 28356350
229	OPC2	OPC2	MDK	PTPRZ1	0.0802371	0	MDK - PTPRZ1	MK	Secreted Signaling	PMID: 28356350
230	OPC1	MES2	MDK	PTPRZ1	0.0522799	0	MDK - PTPRZ1	MK	Secreted Signaling	PMID: 28356350
231	MES1	MES2	MDK	PTPRZ1	0.0654501	0	MDK - PTPRZ1	MK	Secreted Signaling	PMID: 28356350
232	Cycling cells	MES2	MDK	PTPRZ1	0.0757166	0	MDK - PTPRZ1	MK	Secreted Signaling	PMID: 28356350
233	OPC2	MES2	MDK	PTPRZ1	0.0588777	0	MDK - PTPRZ1	MK	Secreted Signaling	PMID: 28356350
234	OPC1	OPC1	MDK	LRP1	0.0193542	0	MDK - LRP1	MK	Secreted Signaling	PMID: 28356350
235	MES1	OPC1	MDK	LRP1	0.0244439	0	MDK - LRP1	MK	Secreted Signaling	PMID: 28356350
236	Cycling cells	OPC1	MDK	LRP1	0.0284741	0	MDK - LRP1	MK	Secreted Signaling	PMID: 28356350
237	OPC2	OPC1	MDK	LRP1	0.0218928	0	MDK - LRP1	MK	Secreted Signaling	PMID: 28356350
238	OPC1	MES1	MDK	LRP1	0.0177146	0	MDK - LRP1	MK	Secreted Signaling	PMID: 28356350
239	MES1	MES1	MDK	LRP1	0.0223829	0	MDK - LRP1	MK	Secreted Signaling	PMID: 28356350
240	Cycling cells	MES1	MDK	LRP1	0.0260824	0	MDK - LRP1	MK	Secreted Signaling	PMID: 28356350
241	OPC2	MES1	MDK	LRP1	0.0200425	0	MDK - LRP1	MK	Secreted Signaling	PMID: 28356350
242	OPC1	Cycling cells	MDK	LRP1	0.0147935	0	MDK - LRP1	MK	Secreted Signaling	PMID: 28356350
243	MES1	Cycling cells	MDK	LRP1	0.0187067	0	MDK - LRP1	MK	Secreted Signaling	PMID: 28356350
244	Cycling cells	Cycling cells	MDK	LRP1	0.0218122	0	MDK - LRP1	MK	Secreted Signaling	PMID: 28356350
245	OPC2	Cycling cells	MDK	LRP1	0.0167441	0	MDK - LRP1	MK	Secreted Signaling	PMID: 28356350
246	OPC1	OPC2	MDK	LRP1	0.0204075	0	MDK - LRP1	MK	Secreted Signaling	PMID: 28356350
247	MES1	OPC2	MDK	LRP1	0.0257668	0	MDK - LRP1	MK	Secreted Signaling	PMID: 28356350
248	Cycling cells	OPC2	MDK	LRP1	0.0300084	0	MDK - LRP1	MK	Secreted Signaling	PMID: 28356350
249	OPC2	OPC2	MDK	LRP1	0.0230809	0	MDK - LRP1	MK	Secreted Signaling	PMID: 28356350
250	MES1	MES2	MDK	LRP1	0.0103434	0	MDK - LRP1	MK	Secreted Signaling	PMID: 28356350
251	Cycling cells	MES2	MDK	LRP1	0.0120775	0.05	MDK - LRP1	MK	Secreted Signaling	PMID: 28356350
252	OPC1	TAM1	MDK	LRP1	0.0247666	0	MDK - LRP1	MK	Secreted Signaling	PMID: 28356350
253	MES1	TAM1	MDK	LRP1	0.0312342	0	MDK - LRP1	MK	Secreted Signaling	PMID: 28356350
254	Cycling cells	TAM1	MDK	LRP1	0.0363423	0	MDK - LRP1	MK	Secreted Signaling	PMID: 28356350
255	OPC2	TAM1	MDK	LRP1	0.0279948	0	MDK - LRP1	MK	Secreted Signaling	PMID: 28356350
256	OPC1	TAM2	MDK	LRP1	0.010448	0	MDK - LRP1	MK	Secreted Signaling	PMID: 28356350
257	MES1	TAM2	MDK	LRP1	0.0132272	0	MDK - LRP1	MK	Secreted Signaling	PMID: 28356350
258	Cycling cells	TAM2	MDK	LRP1	0.0154373	0.01	MDK - LRP1	MK	Secreted Signaling	PMID: 28356350
259	OPC1	OPC1	MDK	NCL	0.0418181	0	MDK - NCL	MK	Secreted Signaling	PMID: 28356350
260	MES1	OPC1	MDK	NCL	0.0524989	0	MDK - NCL	MK	Secreted Signaling	PMID: 28356350
261	Cycling cells	OPC1	MDK	NCL	0.0608661	0	MDK - NCL	MK	Secreted Signaling	PMID: 28356350
262	OPC2	OPC1	MDK	NCL	0.0471613	0	MDK - NCL	MK	Secreted Signaling	PMID: 28356350
263	OPC1	MES1	MDK	NCL	0.0262216	0	MDK - NCL	MK	Secreted Signaling	PMID: 28356350
264	MES1	MES1	MDK	NCL	0.0330562	0	MDK - NCL	MK	Secreted Signaling	PMID: 28356350
265	Cycling cells	MES1	MDK	NCL	0.0384505	0	MDK - NCL	MK	Secreted Signaling	PMID: 28356350
266	OPC2	MES1	MDK	NCL	0.0296336	0	MDK - NCL	MK	Secreted Signaling	PMID: 28356350
267	OPC1	Cycling cells	MDK	NCL	0.0458316	0	MDK - NCL	MK	Secreted Signaling	PMID: 28356350
268	MES1	Cycling cells	MDK	NCL	0.0574758	0	MDK - NCL	MK	Secreted Signaling	PMID: 28356350
269	Cycling cells	Cycling cells	MDK	NCL	0.0665806	0	MDK - NCL	MK	Secreted Signaling	PMID: 28356350
270	OPC2	Cycling cells	MDK	NCL	0.0516599	0	MDK - NCL	MK	Secreted Signaling	PMID: 28356350
271	OPC1	OPC2	MDK	NCL	0.0382177	0	MDK - NCL	MK	Secreted Signaling	PMID: 28356350
272	MES1	OPC2	MDK	NCL	0.048025	0	MDK - NCL	MK	Secreted Signaling	PMID: 28356350
273	Cycling cells	OPC2	MDK	NCL	0.0557211	0	MDK - NCL	MK	Secreted Signaling	PMID: 28356350
274	OPC2	OPC2	MDK	NCL	0.0431216	0	MDK - NCL	MK	Secreted Signaling	PMID: 28356350
275	OPC1	MES2	MDK	NCL	0.0302251	0	MDK - NCL	MK	Secreted Signaling	PMID: 28356350
276	MES1	MES2	MDK	NCL	0.0380624	0	MDK - NCL	MK	Secreted Signaling	PMID: 28356350
277	Cycling cells	MES2	MDK	NCL	0.0442362	0	MDK - NCL	MK	Secreted Signaling	PMID: 28356350
278	OPC2	MES2	MDK	NCL	0.0341398	0	MDK - NCL	MK	Secreted Signaling	PMID: 28356350
279	OPC1	TAM1	MDK	NCL	0.026181	0	MDK - NCL	MK	Secreted Signaling	PMID: 28356350
280	MES1	TAM1	MDK	NCL	0.0330054	0	MDK - NCL	MK	Secreted Signaling	PMID: 28356350
281	Cycling cells	TAM1	MDK	NCL	0.0383917	0	MDK - NCL	MK	Secreted Signaling	PMID: 28356350
282	OPC2	TAM1	MDK	NCL	0.0295879	0.01	MDK - NCL	MK	Secreted Signaling	PMID: 28356350
283	OPC1	T	MDK	NCL	0.0300596	0	MDK - NCL	MK	Secreted Signaling	PMID: 28356350
284	MES1	T	MDK	NCL	0.0378558	0	MDK - NCL	MK	Secreted Signaling	PMID: 28356350
285	Cycling cells	T	MDK	NCL	0.0439976	0	MDK - NCL	MK	Secreted Signaling	PMID: 28356350
286	OPC2	T	MDK	NCL	0.0339537	0	MDK - NCL	MK	Secreted Signaling	PMID: 28356350
287	OPC1	Oligodendrocytes	MDK	NCL	0.0252536	0	MDK - NCL	MK	Secreted Signaling	PMID: 28356350
288	MES1	Oligodendrocytes	MDK	NCL	0.0318441	0	MDK - NCL	MK	Secreted Signaling	PMID: 28356350
289	Cycling cells	Oligodendrocytes	MDK	NCL	0.0370482	0	MDK - NCL	MK	Secreted Signaling	PMID: 28356350
290	OPC2	Oligodendrocytes	MDK	NCL	0.0285433	0.02	MDK - NCL	MK	Secreted Signaling	PMID: 28356350
291	OPC1	OPC1	PTN	PTPRZ1	0.238976	0	PTN - PTPRZ1	PTN	Secreted Signaling	PMID: 28356350; PMID: 25620911
292	MES1	OPC1	PTN	PTPRZ1	0.211046	0	PTN - PTPRZ1	PTN	Secreted Signaling	PMID: 28356350; PMID: 25620911
293	Cycling cells	OPC1	PTN	PTPRZ1	0.235608	0	PTN - PTPRZ1	PTN	Secreted Signaling	PMID: 28356350; PMID: 25620911
294	OPC2	OPC1	PTN	PTPRZ1	0.250779	0	PTN - PTPRZ1	PTN	Secreted Signaling	PMID: 28356350; PMID: 25620911
295	MES2	OPC1	PTN	PTPRZ1	0.22945	0	PTN - PTPRZ1	PTN	Secreted Signaling	PMID: 28356350; PMID: 25620911
296	Oligodendrocytes	OPC1	PTN	PTPRZ1	0.143399	0	PTN - PTPRZ1	PTN	Secreted Signaling	PMID: 28356350; PMID: 25620911
297	OPC1	MES1	PTN	PTPRZ1	0.132801	0	PTN - PTPRZ1	PTN	Secreted Signaling	PMID: 28356350; PMID: 25620911
298	MES1	MES1	PTN	PTPRZ1	0.115398	0	PTN - PTPRZ1	PTN	Secreted Signaling	PMID: 28356350; PMID: 25620911
299	Cycling cells	MES1	PTN	PTPRZ1	0.130672	0	PTN - PTPRZ1	PTN	Secreted Signaling	PMID: 28356350; PMID: 25620911
300	OPC2	MES1	PTN	PTPRZ1	0.140327	0	PTN - PTPRZ1	PTN	Secreted Signaling	PMID: 28356350; PMID: 25620911
301	MES2	MES1	PTN	PTPRZ1	0.126802	0	PTN - PTPRZ1	PTN	Secreted Signaling	PMID: 28356350; PMID: 25620911
302	OPC1	Cycling cells	PTN	PTPRZ1	0.22246	0	PTN - PTPRZ1	PTN	Secreted Signaling	PMID: 28356350; PMID: 25620911
303	MES1	Cycling cells	PTN	PTPRZ1	0.195963	0	PTN - PTPRZ1	PTN	Secreted Signaling	PMID: 28356350; PMID: 25620911
304	Cycling cells	Cycling cells	PTN	PTPRZ1	0.219258	0	PTN - PTPRZ1	PTN	Secreted Signaling	PMID: 28356350; PMID: 25620911
305	OPC2	Cycling cells	PTN	PTPRZ1	0.233698	0	PTN - PTPRZ1	PTN	Secreted Signaling	PMID: 28356350; PMID: 25620911
306	MES2	Cycling cells	PTN	PTPRZ1	0.213408	0	PTN - PTPRZ1	PTN	Secreted Signaling	PMID: 28356350; PMID: 25620911
307	Oligodendrocytes	Cycling cells	PTN	PTPRZ1	0.13234	0	PTN - PTPRZ1	PTN	Secreted Signaling	PMID: 28356350; PMID: 25620911
308	OPC1	OPC2	PTN	PTPRZ1	0.245719	0	PTN - PTPRZ1	PTN	Secreted Signaling	PMID: 28356350; PMID: 25620911
309	MES1	OPC2	PTN	PTPRZ1	0.217225	0	PTN - PTPRZ1	PTN	Secreted Signaling	PMID: 28356350; PMID: 25620911
310	Cycling cells	OPC2	PTN	PTPRZ1	0.242286	0	PTN - PTPRZ1	PTN	Secreted Signaling	PMID: 28356350; PMID: 25620911
311	OPC2	OPC2	PTN	PTPRZ1	0.257742	0	PTN - PTPRZ1	PTN	Secreted Signaling	PMID: 28356350; PMID: 25620911
312	MES2	OPC2	PTN	PTPRZ1	0.236007	0	PTN - PTPRZ1	PTN	Secreted Signaling	PMID: 28356350; PMID: 25620911
313	Oligodendrocytes	OPC2	PTN	PTPRZ1	0.14797	0	PTN - PTPRZ1	PTN	Secreted Signaling	PMID: 28356350; PMID: 25620911
314	OPC1	MES2	PTN	PTPRZ1	0.189378	0	PTN - PTPRZ1	PTN	Secreted Signaling	PMID: 28356350; PMID: 25620911
315	MES1	MES2	PTN	PTPRZ1	0.16598	0	PTN - PTPRZ1	PTN	Secreted Signaling	PMID: 28356350; PMID: 25620911
316	Cycling cells	MES2	PTN	PTPRZ1	0.186537	0	PTN - PTPRZ1	PTN	Secreted Signaling	PMID: 28356350; PMID: 25620911
317	OPC2	MES2	PTN	PTPRZ1	0.199373	0	PTN - PTPRZ1	PTN	Secreted Signaling	PMID: 28356350; PMID: 25620911
318	MES2	MES2	PTN	PTPRZ1	0.181357	0	PTN - PTPRZ1	PTN	Secreted Signaling	PMID: 28356350; PMID: 25620911
319	OPC1	B	PTN	SDC1	0.0206948	0	PTN - SDC1	PTN	Secreted Signaling	PMID: 28356350; PMID: 25620911
320	MES1	B	PTN	SDC1	0.0176833	0	PTN - SDC1	PTN	Secreted Signaling	PMID: 28356350; PMID: 25620911
321	Cycling cells	B	PTN	SDC1	0.0203209	0	PTN - SDC1	PTN	Secreted Signaling	PMID: 28356350; PMID: 25620911
322	OPC2	B	PTN	SDC1	0.0220289	0	PTN - SDC1	PTN	Secreted Signaling	PMID: 28356350; PMID: 25620911
323	MES2	B	PTN	SDC1	0.0196452	0	PTN - SDC1	PTN	Secreted Signaling	PMID: 28356350; PMID: 25620911
324	Oligodendrocytes	B	PTN	SDC1	0.0111401	0	PTN - SDC1	PTN	Secreted Signaling	PMID: 28356350; PMID: 25620911
325	OPC1	TAM1	PTN	SDC2	0.0184162	0	PTN - SDC2	PTN	Secreted Signaling	PMID: 28356350; PMID: 25620911
326	MES1	TAM1	PTN	SDC2	0.015731	0	PTN - SDC2	PTN	Secreted Signaling	PMID: 28356350; PMID: 25620911
327	Cycling cells	TAM1	PTN	SDC2	0.0180828	0	PTN - SDC2	PTN	Secreted Signaling	PMID: 28356350; PMID: 25620911
328	OPC2	TAM1	PTN	SDC2	0.0196064	0	PTN - SDC2	PTN	Secreted Signaling	PMID: 28356350; PMID: 25620911
329	MES2	TAM1	PTN	SDC2	0.0174801	0	PTN - SDC2	PTN	Secreted Signaling	PMID: 28356350; PMID: 25620911
330	Oligodendrocytes	TAM1	PTN	SDC2	0.00990291	0	PTN - SDC2	PTN	Secreted Signaling	PMID: 28356350; PMID: 25620911
331	OPC1	OPC1	PTN	SDC3	0.0264951	0	PTN - SDC3	PTN	Secreted Signaling	PMID: 28356350; PMID: 25620911
332	MES1	OPC1	PTN	SDC3	0.0226591	0	PTN - SDC3	PTN	Secreted Signaling	PMID: 28356350; PMID: 25620911
333	Cycling cells	OPC1	PTN	SDC3	0.0260193	0	PTN - SDC3	PTN	Secreted Signaling	PMID: 28356350; PMID: 25620911
334	OPC2	OPC1	PTN	SDC3	0.0281925	0	PTN - SDC3	PTN	Secreted Signaling	PMID: 28356350; PMID: 25620911
335	MES2	OPC1	PTN	SDC3	0.025159	0	PTN - SDC3	PTN	Secreted Signaling	PMID: 28356350; PMID: 25620911
336	OPC1	MES1	PTN	SDC3	0.0254775	0	PTN - SDC3	PTN	Secreted Signaling	PMID: 28356350; PMID: 25620911
337	MES1	MES1	PTN	SDC3	0.0217855	0	PTN - SDC3	PTN	Secreted Signaling	PMID: 28356350; PMID: 25620911
338	Cycling cells	MES1	PTN	SDC3	0.0250195	0	PTN - SDC3	PTN	Secreted Signaling	PMID: 28356350; PMID: 25620911
339	OPC2	MES1	PTN	SDC3	0.0271115	0	PTN - SDC3	PTN	Secreted Signaling	PMID: 28356350; PMID: 25620911
340	MES2	MES1	PTN	SDC3	0.0241914	0	PTN - SDC3	PTN	Secreted Signaling	PMID: 28356350; PMID: 25620911
341	OPC1	Cycling cells	PTN	SDC3	0.0493279	0	PTN - SDC3	PTN	Secreted Signaling	PMID: 28356350; PMID: 25620911
342	MES1	Cycling cells	PTN	SDC3	0.0423299	0	PTN - SDC3	PTN	Secreted Signaling	PMID: 28356350; PMID: 25620911
343	Cycling cells	Cycling cells	PTN	SDC3	0.0484625	0	PTN - SDC3	PTN	Secreted Signaling	PMID: 28356350; PMID: 25620911
344	OPC2	Cycling cells	PTN	SDC3	0.0524092	0	PTN - SDC3	PTN	Secreted Signaling	PMID: 28356350; PMID: 25620911
345	MES2	Cycling cells	PTN	SDC3	0.0468957	0	PTN - SDC3	PTN	Secreted Signaling	PMID: 28356350; PMID: 25620911
346	Oligodendrocytes	Cycling cells	PTN	SDC3	0.0269169	0	PTN - SDC3	PTN	Secreted Signaling	PMID: 28356350; PMID: 25620911
347	OPC1	OPC2	PTN	SDC3	0.0312076	0	PTN - SDC3	PTN	Secreted Signaling	PMID: 28356350; PMID: 25620911
348	MES1	OPC2	PTN	SDC3	0.026708	0	PTN - SDC3	PTN	Secreted Signaling	PMID: 28356350; PMID: 25620911
349	Cycling cells	OPC2	PTN	SDC3	0.0306498	0	PTN - SDC3	PTN	Secreted Signaling	PMID: 28356350; PMID: 25620911
350	OPC2	OPC2	PTN	SDC3	0.0331965	0	PTN - SDC3	PTN	Secreted Signaling	PMID: 28356350; PMID: 25620911
351	MES2	OPC2	PTN	SDC3	0.029641	0	PTN - SDC3	PTN	Secreted Signaling	PMID: 28356350; PMID: 25620911
352	OPC1	TAM1	PTN	SDC3	0.0225079	0	PTN - SDC3	PTN	Secreted Signaling	PMID: 28356350; PMID: 25620911
353	MES1	TAM1	PTN	SDC3	0.0192377	0	PTN - SDC3	PTN	Secreted Signaling	PMID: 28356350; PMID: 25620911
354	Cycling cells	TAM1	PTN	SDC3	0.022102	0	PTN - SDC3	PTN	Secreted Signaling	PMID: 28356350; PMID: 25620911
355	OPC2	TAM1	PTN	SDC3	0.0239561	0	PTN - SDC3	PTN	Secreted Signaling	PMID: 28356350; PMID: 25620911
356	MES2	TAM1	PTN	SDC3	0.0213684	0	PTN - SDC3	PTN	Secreted Signaling	PMID: 28356350; PMID: 25620911
357	OPC1	OPC1	PTN	NCL	0.155997	0	PTN - NCL	PTN	Secreted Signaling	PMID: 28356350; PMID: 25620911
358	MES1	OPC1	PTN	NCL	0.136031	0	PTN - NCL	PTN	Secreted Signaling	PMID: 28356350; PMID: 25620911
359	Cycling cells	OPC1	PTN	NCL	0.153562	0	PTN - NCL	PTN	Secreted Signaling	PMID: 28356350; PMID: 25620911
360	OPC2	OPC1	PTN	NCL	0.164588	0	PTN - NCL	PTN	Secreted Signaling	PMID: 28356350; PMID: 25620911
361	MES2	OPC1	PTN	NCL	0.14913	0	PTN - NCL	PTN	Secreted Signaling	PMID: 28356350; PMID: 25620911
362	OPC1	MES1	PTN	NCL	0.102365	0	PTN - NCL	PTN	Secreted Signaling	PMID: 28356350; PMID: 25620911
363	Cycling cells	MES1	PTN	NCL	0.100668	0.01	PTN - NCL	PTN	Secreted Signaling	PMID: 28356350; PMID: 25620911
364	OPC2	MES1	PTN	NCL	0.108382	0	PTN - NCL	PTN	Secreted Signaling	PMID: 28356350; PMID: 25620911
365	MES2	MES1	PTN	NCL	0.0975867	0.02	PTN - NCL	PTN	Secreted Signaling	PMID: 28356350; PMID: 25620911
366	OPC1	Cycling cells	PTN	NCL	0.169035	0	PTN - NCL	PTN	Secreted Signaling	PMID: 28356350; PMID: 25620911
367	MES1	Cycling cells	PTN	NCL	0.147693	0	PTN - NCL	PTN	Secreted Signaling	PMID: 28356350; PMID: 25620911
368	Cycling cells	Cycling cells	PTN	NCL	0.166437	0	PTN - NCL	PTN	Secreted Signaling	PMID: 28356350; PMID: 25620911
369	OPC2	Cycling cells	PTN	NCL	0.178193	0	PTN - NCL	PTN	Secreted Signaling	PMID: 28356350; PMID: 25620911
370	MES2	Cycling cells	PTN	NCL	0.161705	0	PTN - NCL	PTN	Secreted Signaling	PMID: 28356350; PMID: 25620911
371	OPC1	OPC2	PTN	NCL	0.144044	0	PTN - NCL	PTN	Secreted Signaling	PMID: 28356350; PMID: 25620911
372	MES1	OPC2	PTN	NCL	0.125381	0	PTN - NCL	PTN	Secreted Signaling	PMID: 28356350; PMID: 25620911
373	Cycling cells	OPC2	PTN	NCL	0.141765	0	PTN - NCL	PTN	Secreted Signaling	PMID: 28356350; PMID: 25620911
374	OPC2	OPC2	PTN	NCL	0.152095	0	PTN - NCL	PTN	Secreted Signaling	PMID: 28356350; PMID: 25620911
375	MES2	OPC2	PTN	NCL	0.137618	0	PTN - NCL	PTN	Secreted Signaling	PMID: 28356350; PMID: 25620911
376	OPC1	MES2	PTN	NCL	0.116602	0	PTN - NCL	PTN	Secreted Signaling	PMID: 28356350; PMID: 25620911
377	MES1	MES2	PTN	NCL	0.101075	0	PTN - NCL	PTN	Secreted Signaling	PMID: 28356350; PMID: 25620911
378	Cycling cells	MES2	PTN	NCL	0.114699	0	PTN - NCL	PTN	Secreted Signaling	PMID: 28356350; PMID: 25620911
379	OPC2	MES2	PTN	NCL	0.123341	0	PTN - NCL	PTN	Secreted Signaling	PMID: 28356350; PMID: 25620911
380	MES2	MES2	PTN	NCL	0.111241	0	PTN - NCL	PTN	Secreted Signaling	PMID: 28356350; PMID: 25620911
381	OPC1	TAM1	PTN	NCL	0.102219	0	PTN - NCL	PTN	Secreted Signaling	PMID: 28356350; PMID: 25620911
382	Cycling cells	TAM1	PTN	NCL	0.100524	0.01	PTN - NCL	PTN	Secreted Signaling	PMID: 28356350; PMID: 25620911
383	OPC2	TAM1	PTN	NCL	0.108229	0	PTN - NCL	PTN	Secreted Signaling	PMID: 28356350; PMID: 25620911
384	MES2	TAM1	PTN	NCL	0.0974467	0	PTN - NCL	PTN	Secreted Signaling	PMID: 28356350; PMID: 25620911
385	OPC1	T	PTN	NCL	0.116021	0	PTN - NCL	PTN	Secreted Signaling	PMID: 28356350; PMID: 25620911
386	MES1	T	PTN	NCL	0.100562	0	PTN - NCL	PTN	Secreted Signaling	PMID: 28356350; PMID: 25620911
387	Cycling cells	T	PTN	NCL	0.114126	0	PTN - NCL	PTN	Secreted Signaling	PMID: 28356350; PMID: 25620911
388	OPC2	T	PTN	NCL	0.122731	0	PTN - NCL	PTN	Secreted Signaling	PMID: 28356350; PMID: 25620911
389	MES2	T	PTN	NCL	0.110683	0	PTN - NCL	PTN	Secreted Signaling	PMID: 28356350; PMID: 25620911
390	OPC1	Oligodendrocytes	PTN	NCL	0.0988719	0.05	PTN - NCL	PTN	Secreted Signaling	PMID: 28356350; PMID: 25620911
391	OPC2	Oligodendrocytes	PTN	NCL	0.104707	0.02	PTN - NCL	PTN	Secreted Signaling	PMID: 28356350; PMID: 25620911
392	MES1	TAM1	C3	C3AR1	0.00325145	0	C3 - C3AR1	COMPLEMENT	Secreted Signaling	KEGG: hsa04080
393	TAM1	TAM1	C3	C3AR1	0.0527526	0	C3 - C3AR1	COMPLEMENT	Secreted Signaling	KEGG: hsa04080
394	TAM2	TAM1	C3	C3AR1	0.0699783	0	C3 - C3AR1	COMPLEMENT	Secreted Signaling	KEGG: hsa04080
395	MES1	TAM2	C3	C3AR1	0.00355581	0	C3 - C3AR1	COMPLEMENT	Secreted Signaling	KEGG: hsa04080
396	TAM1	TAM2	C3	C3AR1	0.0574238	0	C3 - C3AR1	COMPLEMENT	Secreted Signaling	KEGG: hsa04080
397	TAM2	TAM2	C3	C3AR1	0.0760523	0	C3 - C3AR1	COMPLEMENT	Secreted Signaling	KEGG: hsa04080
398	MES1	TAM1	C3	ITGAM_ITGB2	0.00220424	0	C3 - (ITGAM+ITGB2)	COMPLEMENT	Secreted Signaling	PMID: 16234578
399	TAM1	TAM1	C3	ITGAM_ITGB2	0.0363437	0	C3 - (ITGAM+ITGB2)	COMPLEMENT	Secreted Signaling	PMID: 16234578
400	TAM2	TAM1	C3	ITGAM_ITGB2	0.0484855	0	C3 - (ITGAM+ITGB2)	COMPLEMENT	Secreted Signaling	PMID: 16234578
401	MES1	TAM1	C3	ITGAX_ITGB2	0.00202474	0	C3 - (ITGAX+ITGB2)	COMPLEMENT	Secreted Signaling	PMID: 16234578
402	TAM1	TAM1	C3	ITGAX_ITGB2	0.0334773	0	C3 - (ITGAX+ITGB2)	COMPLEMENT	Secreted Signaling	PMID: 16234578
403	TAM2	TAM1	C3	ITGAX_ITGB2	0.0447059	0	C3 - (ITGAX+ITGB2)	COMPLEMENT	Secreted Signaling	PMID: 16234578
404	Oligodendrocytes	TAM1	SEMA3C	NRP1_NRP2	0.00144852	0	SEMA3C - (NRP1+NRP2)	SEMA3	Secreted Signaling	PMID: 27533782
405	Oligodendrocytes	TAM1	SEMA3C	PLXND1	0.00122368	0	SEMA3C - PLXND1	SEMA3	Secreted Signaling	PMID: 27533782
406	Oligodendrocytes	Oligodendrocytes	SEMA3C	PLXND1	0.00140456	0	SEMA3C - PLXND1	SEMA3	Secreted Signaling	PMID: 27533782
407	MES1	TAM1	ANXA1	FPR1	0.00978111	0	ANXA1 - FPR1	ANNEXIN	Secreted Signaling	PMID: 23230437
408	TAM1	TAM1	ANXA1	FPR1	0.0222575	0	ANXA1 - FPR1	ANNEXIN	Secreted Signaling	PMID: 23230437
409	TAM2	TAM1	ANXA1	FPR1	0.0092377	0	ANXA1 - FPR1	ANNEXIN	Secreted Signaling	PMID: 23230437
410	T	TAM1	ANXA1	FPR1	0.0135856	0	ANXA1 - FPR1	ANNEXIN	Secreted Signaling	PMID: 23230437
411	MES1	TAM2	ANXA1	FPR1	0.0045388	0	ANXA1 - FPR1	ANNEXIN	Secreted Signaling	PMID: 23230437
412	TAM1	TAM2	ANXA1	FPR1	0.0103985	0	ANXA1 - FPR1	ANNEXIN	Secreted Signaling	PMID: 23230437
413	TAM2	TAM2	ANXA1	FPR1	0.00428538	0	ANXA1 - FPR1	ANNEXIN	Secreted Signaling	PMID: 23230437
414	T	TAM2	ANXA1	FPR1	0.00631725	0	ANXA1 - FPR1	ANNEXIN	Secreted Signaling	PMID: 23230437
415	TAM1	TAM2	GAS6	AXL	0.00206631	0	GAS6 - AXL	GAS	Secreted Signaling	PMID: 27801848
416	TAM2	TAM2	GAS6	AXL	0.00232013	0	GAS6 - AXL	GAS	Secreted Signaling	PMID: 27801848
417	B	TAM2	GAS6	AXL	0.00353325	0	GAS6 - AXL	GAS	Secreted Signaling	PMID: 27801848
418	TAM1	TAM1	GAS6	MERTK	0.00204228	0	GAS6 - MERTK	GAS	Secreted Signaling	PMID: 27801848
419	TAM2	TAM1	GAS6	MERTK	0.00229316	0	GAS6 - MERTK	GAS	Secreted Signaling	PMID: 27801848
420	B	TAM1	GAS6	MERTK	0.00349222	0	GAS6 - MERTK	GAS	Secreted Signaling	PMID: 27801848
421	TAM1	Cycling cells	GAS6	TYRO3	0.00119103	0	GAS6 - TYRO3	GAS	Secreted Signaling	PMID: 27801848
422	TAM2	Cycling cells	GAS6	TYRO3	0.00133747	0	GAS6 - TYRO3	GAS	Secreted Signaling	PMID: 27801848
423	B	Cycling cells	GAS6	TYRO3	0.00203784	0	GAS6 - TYRO3	GAS	Secreted Signaling	PMID: 27801848
424	TAM1	Oligodendrocytes	GAS6	TYRO3	0.00514664	0	GAS6 - TYRO3	GAS	Secreted Signaling	PMID: 27801848
425	TAM2	Oligodendrocytes	GAS6	TYRO3	0.00577665	0	GAS6 - TYRO3	GAS	Secreted Signaling	PMID: 27801848
426	B	Oligodendrocytes	GAS6	TYRO3	0.00878115	0	GAS6 - TYRO3	GAS	Secreted Signaling	PMID: 27801848
427	OPC1	Cycling cells	GRN	SORT1	0.00322432	0	GRN - SORT1	GRN	Secreted Signaling	PMID: 29555433
428	MES1	Cycling cells	GRN	SORT1	0.00406806	0	GRN - SORT1	GRN	Secreted Signaling	PMID: 29555433
429	Cycling cells	Cycling cells	GRN	SORT1	0.00250895	0	GRN - SORT1	GRN	Secreted Signaling	PMID: 29555433
430	OPC2	Cycling cells	GRN	SORT1	0.00372805	0	GRN - SORT1	GRN	Secreted Signaling	PMID: 29555433
431	MES2	Cycling cells	GRN	SORT1	0.00148931	0	GRN - SORT1	GRN	Secreted Signaling	PMID: 29555433
432	TAM1	Cycling cells	GRN	SORT1	0.0103361	0	GRN - SORT1	GRN	Secreted Signaling	PMID: 29555433
433	TAM2	Cycling cells	GRN	SORT1	0.0111046	0	GRN - SORT1	GRN	Secreted Signaling	PMID: 29555433
434	Oligodendrocytes	Cycling cells	GRN	SORT1	0.00149491	0	GRN - SORT1	GRN	Secreted Signaling	PMID: 29555433
435	B	Cycling cells	GRN	SORT1	0.00251754	0	GRN - SORT1	GRN	Secreted Signaling	PMID: 29555433
436	OPC1	Oligodendrocytes	GRN	SORT1	0.0321651	0	GRN - SORT1	GRN	Secreted Signaling	PMID: 29555433
437	MES1	Oligodendrocytes	GRN	SORT1	0.040276	0	GRN - SORT1	GRN	Secreted Signaling	PMID: 29555433
438	Cycling cells	Oligodendrocytes	GRN	SORT1	0.025191	0	GRN - SORT1	GRN	Secreted Signaling	PMID: 29555433
439	OPC2	Oligodendrocytes	GRN	SORT1	0.0370222	0	GRN - SORT1	GRN	Secreted Signaling	PMID: 29555433
440	MES2	Oligodendrocytes	GRN	SORT1	0.0150928	0	GRN - SORT1	GRN	Secreted Signaling	PMID: 29555433
441	TAM1	Oligodendrocytes	GRN	SORT1	0.0969044	0	GRN - SORT1	GRN	Secreted Signaling	PMID: 29555433
442	TAM2	Oligodendrocytes	GRN	SORT1	0.103437	0	GRN - SORT1	GRN	Secreted Signaling	PMID: 29555433
443	Oligodendrocytes	Oligodendrocytes	GRN	SORT1	0.0151488	0	GRN - SORT1	GRN	Secreted Signaling	PMID: 29555433
444	B	Oligodendrocytes	GRN	SORT1	0.0252752	0	GRN - SORT1	GRN	Secreted Signaling	PMID: 29555433
445	TAM1	TAM1	LGALS9	PTPRC	0.00959091	0	LGALS9 - CD45	GALECTIN	Secreted Signaling	PMID: 30120235
446	TAM2	TAM1	LGALS9	PTPRC	0.0111444	0	LGALS9 - CD45	GALECTIN	Secreted Signaling	PMID: 30120235
447	TAM1	TAM2	LGALS9	PTPRC	0.0131272	0	LGALS9 - CD45	GALECTIN	Secreted Signaling	PMID: 30120235
448	TAM2	TAM2	LGALS9	PTPRC	0.0152448	0	LGALS9 - CD45	GALECTIN	Secreted Signaling	PMID: 30120235
449	TAM1	T	LGALS9	PTPRC	0.0131276	0	LGALS9 - CD45	GALECTIN	Secreted Signaling	PMID: 30120235
450	TAM2	T	LGALS9	PTPRC	0.0152452	0	LGALS9 - CD45	GALECTIN	Secreted Signaling	PMID: 30120235
451	MES1	TAM2	PROS1	AXL	0.00140224	0	PROS1 - AXL	PROS	Secreted Signaling	PMID: 29531161
452	MES1	Cycling cells	PROS1	TYRO3	0.000808024	0	PROS1 - TYRO3	PROS	Secreted Signaling	PMID: 30501104
453	MES1	Oligodendrocytes	PROS1	TYRO3	0.00349607	0	PROS1 - TYRO3	PROS	Secreted Signaling	PMID: 30501104
454	OPC1	OPC1	PSAP	GPR37L1	0.00462252	0	PSAP - GPR37L1	PSAP	Secreted Signaling	PMID: 23690594
455	MES1	OPC1	PSAP	GPR37L1	0.0108331	0	PSAP - GPR37L1	PSAP	Secreted Signaling	PMID: 23690594
456	Cycling cells	OPC1	PSAP	GPR37L1	0.00384434	0	PSAP - GPR37L1	PSAP	Secreted Signaling	PMID: 23690594
457	OPC2	OPC1	PSAP	GPR37L1	0.00547746	0	PSAP - GPR37L1	PSAP	Secreted Signaling	PMID: 23690594
458	MES2	OPC1	PSAP	GPR37L1	0.00958871	0	PSAP - GPR37L1	PSAP	Secreted Signaling	PMID: 23690594
459	TAM1	OPC1	PSAP	GPR37L1	0.013948	0	PSAP - GPR37L1	PSAP	Secreted Signaling	PMID: 23690594
460	TAM2	OPC1	PSAP	GPR37L1	0.0150649	0	PSAP - GPR37L1	PSAP	Secreted Signaling	PMID: 23690594
461	Oligodendrocytes	OPC1	PSAP	GPR37L1	0.0114694	0	PSAP - GPR37L1	PSAP	Secreted Signaling	PMID: 23690594
462	B	OPC1	PSAP	GPR37L1	0.00365715	0	PSAP - GPR37L1	PSAP	Secreted Signaling	PMID: 23690594
463	OPC1	MES1	PSAP	GPR37L1	0.00291402	0	PSAP - GPR37L1	PSAP	Secreted Signaling	PMID: 23690594
464	MES1	MES1	PSAP	GPR37L1	0.00684494	0	PSAP - GPR37L1	PSAP	Secreted Signaling	PMID: 23690594
465	Cycling cells	MES1	PSAP	GPR37L1	0.00242276	0	PSAP - GPR37L1	PSAP	Secreted Signaling	PMID: 23690594
466	OPC2	MES1	PSAP	GPR37L1	0.00345407	0	PSAP - GPR37L1	PSAP	Secreted Signaling	PMID: 23690594
467	MES2	MES1	PSAP	GPR37L1	0.00605586	0	PSAP - GPR37L1	PSAP	Secreted Signaling	PMID: 23690594
468	TAM1	MES1	PSAP	GPR37L1	0.00882331	0	PSAP - GPR37L1	PSAP	Secreted Signaling	PMID: 23690594
469	TAM2	MES1	PSAP	GPR37L1	0.00953385	0	PSAP - GPR37L1	PSAP	Secreted Signaling	PMID: 23690594
470	Oligodendrocytes	MES1	PSAP	GPR37L1	0.00724867	0	PSAP - GPR37L1	PSAP	Secreted Signaling	PMID: 23690594
471	B	MES1	PSAP	GPR37L1	0.00230463	0	PSAP - GPR37L1	PSAP	Secreted Signaling	PMID: 23690594
472	OPC1	OPC2	PSAP	GPR37L1	0.00403889	0	PSAP - GPR37L1	PSAP	Secreted Signaling	PMID: 23690594
473	MES1	OPC2	PSAP	GPR37L1	0.0094728	0	PSAP - GPR37L1	PSAP	Secreted Signaling	PMID: 23690594
474	Cycling cells	OPC2	PSAP	GPR37L1	0.00335863	0	PSAP - GPR37L1	PSAP	Secreted Signaling	PMID: 23690594
475	OPC2	OPC2	PSAP	GPR37L1	0.00478641	0	PSAP - GPR37L1	PSAP	Secreted Signaling	PMID: 23690594
476	MES2	OPC2	PSAP	GPR37L1	0.00838335	0	PSAP - GPR37L1	PSAP	Secreted Signaling	PMID: 23690594
477	TAM1	OPC2	PSAP	GPR37L1	0.0122014	0	PSAP - GPR37L1	PSAP	Secreted Signaling	PMID: 23690594
478	TAM2	OPC2	PSAP	GPR37L1	0.0131803	0	PSAP - GPR37L1	PSAP	Secreted Signaling	PMID: 23690594
479	Oligodendrocytes	OPC2	PSAP	GPR37L1	0.01003	0	PSAP - GPR37L1	PSAP	Secreted Signaling	PMID: 23690594
480	B	OPC2	PSAP	GPR37L1	0.00319501	0	PSAP - GPR37L1	PSAP	Secreted Signaling	PMID: 23690594
481	OPC1	Oligodendrocytes	PSAP	GPR37	0.0342115	0	PSAP - GPR37	PSAP	Secreted Signaling	PMID: 23690594
482	MES1	Oligodendrocytes	PSAP	GPR37	0.0770971	0	PSAP - GPR37	PSAP	Secreted Signaling	PMID: 23690594
483	Cycling cells	Oligodendrocytes	PSAP	GPR37	0.0285952	0	PSAP - GPR37	PSAP	Secreted Signaling	PMID: 23690594
484	OPC2	Oligodendrocytes	PSAP	GPR37	0.0403173	0	PSAP - GPR37	PSAP	Secreted Signaling	PMID: 23690594
485	MES2	Oligodendrocytes	PSAP	GPR37	0.0687702	0	PSAP - GPR37	PSAP	Secreted Signaling	PMID: 23690594
486	TAM1	Oligodendrocytes	PSAP	GPR37	0.0973893	0	PSAP - GPR37	PSAP	Secreted Signaling	PMID: 23690594
487	TAM2	Oligodendrocytes	PSAP	GPR37	0.10448	0	PSAP - GPR37	PSAP	Secreted Signaling	PMID: 23690594
488	Oligodendrocytes	Oligodendrocytes	PSAP	GPR37	0.0813053	0	PSAP - GPR37	PSAP	Secreted Signaling	PMID: 23690594
489	B	Oligodendrocytes	PSAP	GPR37	0.0272358	0	PSAP - GPR37	PSAP	Secreted Signaling	PMID: 23690594
490	TAM1	TAM1	LGALS9	HAVCR2	0.00532173	0	LGALS9 - HAVCR2	GALECTIN	Secreted Signaling	PMID: 27192565
491	TAM2	TAM1	LGALS9	HAVCR2	0.00618806	0	LGALS9 - HAVCR2	GALECTIN	Secreted Signaling	PMID: 27192565
492	TAM1	TAM2	LGALS9	HAVCR2	0.00279603	0	LGALS9 - HAVCR2	GALECTIN	Secreted Signaling	PMID: 27192565
493	TAM2	TAM2	LGALS9	HAVCR2	0.00325254	0	LGALS9 - HAVCR2	GALECTIN	Secreted Signaling	PMID: 27192565
494	TAM1	OPC1	LGALS9	CD44	0.00191428	0	LGALS9 - CD44	GALECTIN	Secreted Signaling	PMID: 25065622
495	TAM2	OPC1	LGALS9	CD44	0.00222716	0	LGALS9 - CD44	GALECTIN	Secreted Signaling	PMID: 25065622
496	TAM1	MES1	LGALS9	CD44	0.0184172	0	LGALS9 - CD44	GALECTIN	Secreted Signaling	PMID: 25065622
497	TAM2	MES1	LGALS9	CD44	0.0213695	0	LGALS9 - CD44	GALECTIN	Secreted Signaling	PMID: 25065622
498	TAM1	Cycling cells	LGALS9	CD44	0.00109704	0	LGALS9 - CD44	GALECTIN	Secreted Signaling	PMID: 25065622
499	TAM2	Cycling cells	LGALS9	CD44	0.00127651	0	LGALS9 - CD44	GALECTIN	Secreted Signaling	PMID: 25065622
500	TAM1	OPC2	LGALS9	CD44	0.00183517	0	LGALS9 - CD44	GALECTIN	Secreted Signaling	PMID: 25065622
501	TAM2	OPC2	LGALS9	CD44	0.00213514	0	LGALS9 - CD44	GALECTIN	Secreted Signaling	PMID: 25065622
502	TAM1	MES2	LGALS9	CD44	0.012147	0	LGALS9 - CD44	GALECTIN	Secreted Signaling	PMID: 25065622
503	TAM2	MES2	LGALS9	CD44	0.0141087	0	LGALS9 - CD44	GALECTIN	Secreted Signaling	PMID: 25065622
504	TAM1	TAM1	LGALS9	CD44	0.00701349	0	LGALS9 - CD44	GALECTIN	Secreted Signaling	PMID: 25065622
505	TAM2	TAM1	LGALS9	CD44	0.00815297	0	LGALS9 - CD44	GALECTIN	Secreted Signaling	PMID: 25065622
506	TAM1	TAM2	LGALS9	CD44	0.00251005	0	LGALS9 - CD44	GALECTIN	Secreted Signaling	PMID: 25065622
507	TAM2	TAM2	LGALS9	CD44	0.00292001	0	LGALS9 - CD44	GALECTIN	Secreted Signaling	PMID: 25065622
508	TAM1	T	LGALS9	CD44	0.00392498	0	LGALS9 - CD44	GALECTIN	Secreted Signaling	PMID: 25065622
509	TAM2	T	LGALS9	CD44	0.00456497	0	LGALS9 - CD44	GALECTIN	Secreted Signaling	PMID: 25065622
510	TAM1	Oligodendrocytes	LGALS9	CD44	0.00199248	0	LGALS9 - CD44	GALECTIN	Secreted Signaling	PMID: 25065622
511	TAM2	Oligodendrocytes	LGALS9	CD44	0.0023181	0	LGALS9 - CD44	GALECTIN	Secreted Signaling	PMID: 25065622
512	TAM1	B	LGALS9	CD44	0.00100122	0	LGALS9 - CD44	GALECTIN	Secreted Signaling	PMID: 25065622
513	TAM2	B	LGALS9	CD44	0.00116504	0	LGALS9 - CD44	GALECTIN	Secreted Signaling	PMID: 25065622
